# Supplementary material for: Is There a Role for Exercise When Treating Patients with Cancer with Immune Checkpoint Inhibitors? A Scoping Review
Source: Cancers (Basel). 2022 Oct 14;14(20):5039. doi: 10.3390/cancers14205039 (PMC9599872; doi:10.3390/cancers14205039)
Supplement: Supplementary file 1 [file cancers-14-05039-s001.zip]

Archive with 2 entries (2 files):
- Table S1_ProofreadComplete.pdf
- Table S2_ProofreadComplete.pdf
